# Supplementary material for: High-Throughput Screening of Co-Protoporphyrin IX-Binding Proteins for Enhanced Hydrogen Production
Source: Molecules. 2026 Jan 19;31(2):346. doi: 10.3390/molecules31020346 (PMC12844524; doi:10.3390/molecules31020346)
Supplement: Supplementary file 1 [file molecules-31-00346-s001.zip]

Archive with 1 entries (1 files):
- molecules-4022211-supplementary.pdf
